# Supplementary material for: Use of Electric Discharge for Simultaneous Control of Weeds and Houseflies Emerging from Soil
Source: Insects. 2020 Dec 3;11(12):861. doi: 10.3390/insects11120861 (PMC7761702; doi:10.3390/insects11120861)
Supplement: Supplementary file 1 [file insects-11-00861-s001.zip]

Archive with 3 entries (3 files):
- Video S1.mp4
- Video S2.mp4
- Video S3.mp4
